# Supplementary material for: Transgenerational Immune Priming in the Field: Maternal Environmental Experience Leads to Differential Immune Transfer to Oocytes in the Marine Annelid Hediste diversicolor
Source: Genes (Basel). 2019 Dec 1;10(12):989. doi: 10.3390/genes10120989 (PMC6947409; doi:10.3390/genes10120989)
Supplement: Supplementary file 1 [file genes-10-00989-s001.xlsx]

## Sheet: Fig. 1
injection	score_ovo_antibacillus	score_ovo_antivibrio	score_plasma_antibacillus
bacillus	3	3	1
bacillus	3	1	3
bacillus	3	1	0
bacillus	4	2	3
bacillus	4	3	4
bacillus	4	2	4
bacillus	4	1	4
bacillus	4	4	4
bacillus	3	0	NA
bacillus	4	3	0
bacillus	4	2	4
bacillus	4	3	4
saline	4	3	0
saline	1	NA	0
saline	NA	4	2
saline	1	0	NA
saline	0	0	NA
saline	1	0	2
saline	0	0	NA
saline	4	1	0
saline	0	0	0
saline	NA	2	0
saline	4	2	1
saline	0	NA	0
saline	4	1	NA
control	2	0	0
control	0	1	0
control	NA	1	0
control	4	0	1
control	0	NA	0
control	4	0	0
control	4	2	1
control	0	0	2
control	0	0	0
control	2	0	0
control	0	0	NA
control	1	0	0
control	2	0	1
vibrio	2	4	NA
vibrio	4	4	3
vibrio	1	4	NA
vibrio	2	4	2
vibrio	2	4	1
vibrio	4	3	4
vibrio	1	0	NA
vibrio	0	0	NA
vibrio	0	1	0
vibrio	2	0	3
vibrio	1	0	NA
vibrio	3	3	NA

## Sheet: oocyte_diameter
site	treatment	mean_oocyte_diameter(µm)
Authie	bacillus	73.1263
Authie	bacillus	162.669
Authie	bacillus	93.3397
Authie	bacillus	132.612
Authie	bacillus	103.304
Authie	bacillus	161.965
Authie	bacillus	243.185
Authie	bacillus	123.513
Authie	saline	147.064
Authie	saline	88.9564
Authie	saline	151.475
Authie	saline	85.9702
Authie	saline	95.1871
Authie	saline	147.306
Authie	saline	125.535
Authie	saline	180.118
Authie	control	119.923
Authie	control	203.986
Authie	control	142.818
Authie	control	93.1137
Authie	control	138.426
Authie	control	177.955
Authie	control	174.225
Boulogne	bacillus	227.782
Boulogne	bacillus	214.953
Boulogne	bacillus	235.367
Boulogne	bacillus	140.509
Boulogne	bacillus	165.232
Boulogne	bacillus	138.495
Boulogne	saline	114.73
Boulogne	saline	184.064
Boulogne	saline	125.479
Boulogne	saline	84.4474
Boulogne	saline	211.004
Boulogne	saline	208.044
Boulogne	saline	450.105
Boulogne	saline	128.092
Boulogne	control	181.456
Boulogne	control	161.993
Boulogne	control	167.687
Boulogne	control	239.87
Boulogne	control	116.959
Gravelines	bacillus	154.881
Gravelines	bacillus	338.615
Gravelines	bacillus	137.529
Gravelines	bacillus	100.217
Gravelines	bacillus	196.194
Gravelines	bacillus	245.915
Gravelines	bacillus	121.29
Gravelines	bacillus	265.321
Gravelines	bacillus	147.463
Gravelines	saline	215.871
Gravelines	saline	119.7
Gravelines	saline	278.555
Gravelines	saline	68.7378
Gravelines	saline	124.174
Gravelines	saline	263.112
Gravelines	saline	208.256
Gravelines	control	237.706
Gravelines	control	228.026
Gravelines	control	191.21
Gravelines	control	138.777
Gravelines	control	123.005
Gravelines	control	202.825

## Sheet: Fig. 4
Sample_ID	site	treatment	Hedistin_ratio	Lysozyme_ratio	MPII_ratio
AB15	Authie	bacillus	1.41	0.0361	4.387
AB18	Authie	bacillus	1.671	0.0137	1.8
AB24	Authie	bacillus	1.416	0.0373	5.107
AB26	Authie	bacillus	5.01	0.0983	1.78
AP18	Authie	saline	1.661	0.0221	5.52
AP19	Authie	saline	0.2858	0.00653	2.595
AP26	Authie	saline	1.422	0.0269	2.332
AP28	Authie	saline	2.157	0.0871	2.866
AT13	Authie	control	0.2467	0.0189	2.95
AT23	Authie	control	0.4251	0.0285	1.519
AT26	Authie	control	0.1892	0.0289	2.069
AT28	Authie	control	0.3604	0.0291	1.627
BB15	Boulogne	bacillus	0.6592	0.1562	2.701
BB16	Boulogne	bacillus	0.2128	0.039	10.06
BB19	Boulogne	bacillus	0.7106	0.00901	2.039
BB25	Boulogne	bacillus	0.455	0.0269	2.217
BP12	Boulogne	saline	1.51	0.0099	0.9071
BP19	Boulogne	saline	2.048	0.0281	2.071
BP22	Boulogne	saline	0.7516	0.0283	1.302
BP23	Boulogne	saline	3.132	0.0316	0.8357
BT11	Boulogne	control	1.121	0.0027	1.15
BT16	Boulogne	control	0.8757	0.037	0.5086
BT19	Boulogne	control	0.5688	0.1409	1.437
BT28	Boulogne	control	1.036	0.0134	1.262
GB14	Gravelines	bacillus	0.8914	0.0168	1.654
GB16	Gravelines	bacillus	0.5305	0.0333	1.747
GB26	Gravelines	bacillus	0.8145	0.1207	4.447
GB29	Gravelines	bacillus	0.5481	0.0118	2.239
GP11	Gravelines	saline	0.3876	0.1086	1.444
GP18	Gravelines	saline	0.0398	0.0164	2.493
GP21	Gravelines	saline	0.0733	0.0312	2.096
GP24	Gravelines	saline	0.2285	0.038	1.677
GT11	Gravelines	control	0.00223	0.00849	1.181
GT16	Gravelines	control	0.1134	0.00642	0.6708
GT17	Gravelines	control	0.0764	0.0318	1.178
GT18	Gravelines	control	0.1659	0.0115	4.257

## Sheet: Fig. 5
site	treatment	score_ovo_antibacillus
Authie	control	0
Authie	control	0
Authie	control	2
Authie	control	0
Authie	control	2
Authie	control	1
Authie	control	0
Authie	bacillus	4
Authie	bacillus	4
Authie	bacillus	3
Authie	bacillus	2
Authie	bacillus	2
Authie	bacillus	1
Authie	bacillus	1
Authie	bacillus	1
Authie	saline	0
Authie	saline	2
Authie	saline	2
Authie	saline	1
Authie	saline	1
Authie	saline	3
Authie	saline	1
Authie	saline	1
Authie	saline	1
Boulogne	control	0
Boulogne	control	0
Boulogne	control	4
Boulogne	control	1
Boulogne	control	0
Boulogne	bacillus	0
Boulogne	bacillus	0
Boulogne	bacillus	2
Boulogne	bacillus	1
Boulogne	bacillus	1
Boulogne	bacillus	0
Boulogne	saline	1
Boulogne	saline	1
Boulogne	saline	0
Boulogne	saline	0
Boulogne	saline	1
Boulogne	saline	1
Boulogne	saline	3
Boulogne	saline	3
Gravelines	control	1
Gravelines	control	0
Gravelines	control	0
Gravelines	control	1
Gravelines	control	0
Gravelines	control	0
Gravelines	bacillus	1
Gravelines	bacillus	1
Gravelines	bacillus	0
Gravelines	bacillus	1
Gravelines	bacillus	0
Gravelines	bacillus	0
Gravelines	bacillus	1
Gravelines	bacillus	1
Gravelines	bacillus	1
Gravelines	saline	1
Gravelines	saline	3
Gravelines	saline	0
Gravelines	saline	2
Gravelines	saline	0
Gravelines	saline	1
Gravelines	saline	1
